# Supplementary material for: Plasma proteomic profile reveals persistent immune activation in post-acute sequelae of SARS-CoV-2 infection
Source: Front Immunol. 2026 Feb 23;17:1775044. doi: 10.3389/fimmu.2026.1775044 (PMC12968220; doi:10.3389/fimmu.2026.1775044)
Supplement: Supplementary file 3 [file Table1.xlsx]

## Sheet: Foglio1
Patients											HAD				Symptom severity score (17 symptoms)
Number	Gender	Age	Covid infection date	Symptoms duration (months)	Sick leave	Educational level	BMI	Comorbidity at the time of sampling	Drugs	MADRS	HAD anxiety	HAD depression	FSS	MFS	total score	cognitive fatigue	physical fatigue	dyspnoea	heaviness in the chest	palpitations	fainting	dizziness	diarrhoea/abdominal pain	headache	myalgia	fever	tinnitus	paresthesia/crawling sensation	hyposmia/hypogeusia	anxiety	depression	insomnia
1	F	58	2020 mars	37	1	High education	29	Asthma	Isoptin, Montelukas, Spiriva	22	12	11	63	30.5	113	10	10	10	0	9	8	8	9	9	10	7	7	9	0	2	2	3
2	M	60	2020 mars	37	1	Secondary education	26		Sertralin	23	16	17	56	21.5	102	10	7	10	8	3	3	7	4	6	7	3	2	5	5	8	8	6
3	M	33	2020 dec	28	paternity leave	High education	28.4	Psoriasis, asthma	Saroten	17	7	6	54	22	86	10	2	7	9	0	3	5	3	10	9	0	0	1	1	7	6	9
4	M	50	2020 mars	37	1	High education	23.4			17	2	15	63	25	69	9	9	8	6	7	2	7	1	8	0	2	1	1	0	1	6	1
5	M	29	2020 dec	28	1	Secondary education	28.7		Mirtazapin, Symbicort	21	5	6	67	24.5	36	8	7	5	2	1	2	2	0	2	1	0	0	0	0	2	1	3
6	M	61	2020 okt	30	0	High education	28.2			13	10	9	45	15.5	69	5	7	8	7	6	1	1	7	7	6	0	0	1	0	4	2	7
7	F	33	2020 april	36	1	Secondary education	21.8	Asthma, ADHD	Symbicort	9	3	6	57	29	61	7	8	5	5	4	5	6	0	8	6	0	1	1	1	2	1	1
8	M	43	2020 okt	28	1	Primary education	31.2			8	1	4	63	20.5	47	10	5	9	0	0	0	0	0	2	8	0	7	6	0	0	0	0
9	F	52	2021 feb	26	0	High education	14.3	Anorexi, hypothyreodism	Fluoxetine, Levaxin	20	10	7	54	26	129	10	8	8	7	7	6	7	8	6	6	8	5	10	10	10	5	8
10	F	50	2020 mars	37	0	High education	26.2			13	7	3	55	11.5	59	6	7	6	3	7	2	2	0	2	7	0	0	7	0	1	5	4
11	F	51	2021 dec	17	1	High education	33			28	11	15	61	32.5	126	10	9	9	8	4	8	8	9	9	8	4	9	9	3	9	9	0
12	F	47	2020 dec	28	1	High education	33.9	Depression, allergy, asthma	Lamotrigine, Sertraline, Giona, Oxis, Montelucast	11	5	7	62	27	57	9	9	5	0	0	2	6	0	9	6	2	7	2	0	0	0	0
13	M	38	2020 nov	30	0	Secondary education	27.5		Metoprolol	13	7	1	53	23	58	8	7	2	6	10	1	3	5	0	0	0	0	0	0	5	3	8
14	M	44	2020 mars	38	0	Secondary education	26.5	Asthma	Ventoline, Flutide	12	2	7	63	17.5	34	7	6	1	0	5	2	3	0	0	0	0	0	0	8	0	1	1
15	F	63	2020 april	37	0	High education	35.5			6	4	1	49	18	51	4	5	3	2	1	7	5	1	0	8	0	0	3	4	0	0	8
16	F	30	2020 okt	30	0	Secondary education	22.2			8	1	1	47	21.5	41	6	5	6	1	6	1	1	1	7	2	0	1	2	0	0	0	2
17	F	50	2020 nov	30	0	High education	42.2	Hypothyreodism	Levaxin, Fluoxetin	27	9	14	55	28.5	89	10	7	0	0	0	7	4	4	7	7	7	2	0	0	10	8	6
18	F	42	2021 mars	26	0	High education	21			8	5	1	44	21.5	40	5	7	5	6	4	0	0	0	1	0	0	6	0	0	2	0	4
19	M	48	2021 mars	25	1	Secondary education	24.5	Psoriasis	Diprosalic	11	3	4	44	26	33	10	5	2	0	0	0	0	0	1	4	0	8	4	0	0	0	0
20	F	59	2021 april	25	0	High education	22.4	IBS, Asthma, Fibromyalgia	Pulmicort, Montelucast	18	11	9	40	20	76	6	9	6	5	4	0	3	3	0	7	0	6	5	5	6	6	5
21	F	34	2021 dec	17	1	Secondary education	30		Metoprolol	23	9	11	63	35.5	91	9	10	5	5	5	4	5	1	9	9	5	6	6	1	2	2	7
22	F	34	2021 feb	27	1	Secondary education	26.8	Depression. Asthma	Sertraline, Bufomix	23	10	12	61	24.5	71	6	4	4	4	6	1	5	0	5	6	6	0	9	0	4	5	6
23	F	56	2022 jan	16	1	High education	19.7			22	14	8	53	18.5	55	8	7	3	0	0	1	3	3	0	1	0	0	7	0	7	7	8
24	F	54	2022 jan	16	1	High education	21.5			13	7	6	62	23	35	7	6	7	2	3	0	1	0	3	6	0	0	0	0	0	0	0
25	F	26	2021 feb	27	0	High education	25.6		Inderal	13	8	4	63	17.5	52	8	7	2	2	5	1	3	6	1	2	9	1	1	0	2	2	0
26	M	35	2021 april	25	0	High education	24.6	Depression	Abilify, Sertralin, Trombyl, Lergigan	14	6	5	48	19.5	36	8	2	0	0	0	0	0	0	2	1	0	4	0	7	4	3	6
27	M	41	2022 jan	16	0	High education	27.2	ADHD	Elvanse	6	9	5	55	17	80	8	2	2	6	8	8	9	7	6	6	0	0	1	10	6	1	0
28	F	48	2021 dec	17	1	High education	31.4	Hypercholesterolemia	Atorvastatin, Betolvex, Mirtazapin	20	6	6	63	20.5	99	6	10	7	7	7	6	7	8	6	5	9	5	7	1	7	8	9
29	F	56	2020 april	37	0	Secondary education	37.8	Hypertension	Enalapril, Bufomix	14	4	1	61	20	58	7	2	3	4	1	3	4	1	5	7	5	7	0	0	0	0	9
30	F	31	2021 mars	26	1	High education	21.2			6	6	1	58	16	30	5	4	1	0	0	1	1	0	10	0	2	6	0	0	0	0	4
31	F	30	2021 april	25	1	Secondary education	33.9		Sertralin, Saroten, Bisoprolol	35	15	14	63	31.5	99	9	8	5	5	5	4	4	7	7	9	5	0	6	0	8	8	9
32	F	47	2020 mars	37	0	High education	28.1	Asthma, previous Graves	Levaxin	19	4	7	56	25	56	10	8	1	0	0	3	4	1	6	8	0	4	1	0	3	0	7
33	F	45	2020 april	37	1	Secondary education	26.9	Gastric sleeve		31	12	13	58	26	80	7	7	4	2	2	4	7	3	9	7	3	0	5	0	6	7	7
34	F	44	2020 april	37	0	High education	28.7		Inderal	6	4	3	57	12.5	20	5	5	0	1	4	0	0	0	1	0	0	0	0	0	1	1	2
35	F	42	2020 nov	30	1	High education	23		Escitalopram, Symbicort	13	7	7	59	17.5	46	7	8	4	2	5	0	0	0	3	7	0	0	5	1	2	2	0
36	M	37	2021 april	25	1	Secondary education	32.5		Voxra, Sertraline	27	9	13	69	29.5	109	10	10	7	4	4	0	6	0	10	8	1	10	8	9	8	8	6
37	F	45	2022 feb	15	1	High education	25.7		Bisoprolol	16	8	7	55	22.5	65	6	6	8	0	8	0	4	6	3	4	0	5	9	0	5	1	0
38	F	44	2020 april	37	0	High education	19.5		Ivrabadine, Mestinon	5	0	3	27	7	36	1	6	7	0	7	0	2	3	2	4	0	0	3	0	1	0	0
39	F	38	2020 maj	36	0	High education	20.8		Bisoprolol	10	6	3	45	15.5	32	6	6	0	0	5	0	3	0	7	0	0	3	0	0	0	2	0
40	F	56	2020 nov	30	1	Secondary education	24.5			13	0	11	63	18.5	42	8	8	3	2	0	0	0	5	5	7	0	0	0	0	2	2	0
41	F	53	2020 mars	37	1	High education	25.8	Endometriosis	Estrogen, Escitalopram, Saroten, Loratadin, Omeprazol	15	2	3	56	24	45	4	4	2	3	3	5	4	0	3	2	9	0	2	1	0	0	3
42	F	46	2020 mars	37	1	High education	18.5		Ivrabadine, Inderal, Naltrexon, B12 vitamin, Mestinon, Desloratadin, Circadin	14	3	6	56	23.5	54	10	6	1	0	7	3	4	5	7	0	3	0	0	0	2	0	6
43	F	23	2022 mars	14	0	Universiy Student	18.5	Allergy	Trombyl, Desloratadin, P-pill	7	10	9	59	18	60	6	7	0	4	7	2	2	1	4	0	4	0	1	0	7	7	8
44	F	23	2021 feb	27	0	University Student	25.5			4	5	1	49	3	23	0	7	4	1	4	0	1	0	0	5	1	0	0	0	0	0	0
45	F	36	2022 feb	15	1	Secondary education	30.4	Allergy	Sertralin, Desloratadin	15	7	4	55	21.5	30	3	6	0	0	2	5	4	0	6	2	4	1	0	0	5	4	7
46	F	54	2020 mars	37	0	High education	26.2	Depression	Venlafaxine, Inderal	19	9	8	63	21	71	8	9	2	1	10	0	1	5	0	10	0	1	5	0	7	7	5
47	M	58	2021 dec	17	0	High education	22.2	BPH	Alfuzosin, Etoricoxib	5	3	2	16	5.5	37	1	1	0	0	1	0	0	0	0	10	0	0	10	0	7	7	0
48	F	26	2020 maj	36	1	High education	31.2		Medroxiprogesteronacetat	10	3	4	57	23	61	7	7	6	1	3	5	7	0	8	7	7	1	0	0	1	1	0
49	F	59	2020 mars	38	0	High education	22.2	Migraine		6	3	1	32	9.5	79	2	10	8	10	10	0	8	0	10	1	10	0	0	3	0	0	7
50	F	41	2021 april	26	1	High education	26.7			10	1	5	63	20.5	34	8	7	7	2	0	0	1	0	3	1	2	0	0	0	0	1	2
51	F	42	2020 nov	30	1	High education	27.8	Endometriosis	Mestinon, Ivabradine, Trombyl, Losartan, Montelucast, Desloratadin, Saroten,	18	7	6	62	22.5	81	7	8	6	3	8	5	5	5	8	6	0	0	0	8	2	2	8
52	F	52	2022 jan	16	1	High education	23.1		Giona, Bricanyl	7	0	4	61	19	42	8	10	3	1	5	1	2	0	5	1	5	0	0	0	0	0	1
53	F	36	2022 jan	16	1	Secondary education	25.8	Generalized anxiety disorder	Symbicort, Atarax, Paracetamol	12	15	6	63	23.5	46	6	5	3	1	0	0	4	3	2	6	3	1	1	0	3	0	8
54	F	44	2022 jan	16	1	High education	37.8			9	1	9	39	6.5	10	3	0	0	0	0	0	6	0	1	0	0	0	0	0	0	0	0
55	F	31	2022 feb	15	0	High education	25	Asthma	Bisoprolol, Paracetamol, Montelukast, Innovair	14	7	6	60	20.5	76	6	7	4	6	10	0	5	4	6	6	0	0	7	0	2	1	8
56	F	43	2022 jan	16	1	Secondary education	34.6	Depression	Sertralin, Bufomix	21	5	13	61	28.5	68	6	6	3	1	4	1	1	6	1	5	10	2	8	6	1	1	6
57	F	32	2020 april	37	1	Secondary education	41	Chronic urticaria, endometriosis	Xolair, Bricanyl, Pulmicort, Sertralin, Ivabradin, Provera, Pantoprazol, Desloratadin	42	13	13	60	26.5	119	9	7	8	8	10	0	9	8	9	9	7	2	7	0	8	8	10
58	F	46	2020 april	37	1	High education	30.4		Ivabradin, Mirtazapin, Loratadin	10	5	10	60	18.5	47	6	6	5	4	2	1	3	2	4	0	0	4	0	0	2	2	6
59	F	41	2020 mars	38	1	Secondary education	19.1		Innovair, Cetirizin	10	5	10	60	18	65	6	10	2	1	3	1	1	4	7	8	5	2	1	0	4	4	6
60	F	56	2022 jan	16	1	High education	25.2		Escitalopram, Lergigan, Estrogen	10	8	10	57	17.5	73	7	7	8	9	7	1	3	3	5	2	1	0	3	0	7	5	5
61	F	33	2020 mars	38	1	High education	18.5		Calcium channel blocker	15	2	3	63	26.5	49	8	9	3	3	4	1	2	4	1	0	8	0	0	0	1	1	4
62	F	53	2020 mars	56	1	High education	34	Restless legs syndrome, hypertension	Pramipexol, Candesartan, Bufomix, Felodipin	17	2	13	58	29.5	80	8	5	4	5	8	6	8	8	4	5	0	0	2	8	0	2	0
63	F	55	2020 mars	56	1	Secondary education	35.4	ADHD,Restless legs syndrome	Innovair	18	9	11	63	23.5	39	7	6	6	1	1	0	3	3	3	1	0	1	0	0	2	3	2
64	F	55	2022 feb	33	1	High education	30.5	Hypertension	Losartan, Metoprolol	13	2	8	58	19	45	5	5	4	0	8	0	4	0	7	5	0	0	3	0	0	0	4
65	F	43	2020 mars	56	1	High education	29			12	6	7	60	26	38	9	7	0	0	0	0	5	0	5	2	0	0	0	0	2	1	7
66	F	51	2022 jan	34	1	High education	24	ADHD, migraine	Mestinon, Ivabradin, Elvanse	15	6	3	63	30.5	94	10	10	5	2	10	2	7	1	10	10	5	3	10	0	1	1	7
67	F	47	2021 feb	45	1	High education	20.8		Mestinon, Inderal	17	10	12	62	35	127	10	10	6	8	9	10	10	9	10	8	5	5	6	0	3	8	10
68	F	53	2020 juni	42	1	Secondary education	20.8			24	12	9	56	25	50	6	6	0	1	1	0	1	2	6	5	0	1	4	0	4	5	8
69	F	24	2020 nov	48	1	Secondary education	18.7	GAD	Sertralin	28	15	15	63	30.5	74	9	8	1	2	0	5	5	1	10	3	3	4	2	0	7	7	7
70	M	35	2020 mars	56	0	High education	27.2		Inderal,Desloratadin, Sertralin	7	5	3	42	9	44	3	6	3	1	8	1	3	3	1	8	1	0	1	0	2	0	3
71	F	50	2020 maj	54	1	High education	35	Fibromyalgia, endometriosis, Helers Danlos syndrome	Amytriptilin, Bupropion, Enalapril, Paraflex, Ibumetin, Paracetamol	21	11	8	59	26.5	87	8	9	6	2	7	1	5	7	7	8	7	6	3	1	3	4	3
72	F	21	2022 feb	33	1	Secondary education	21.2	Helers Danlos syndrome,IBS, endometriosis,autism, POTS, orthostatic hypotension	Mitodrin, Propanolol, NaCl, Citalopram	8	4	2	63	22	62	7	7	5	2	6	6	7	7	2	3	3	3	0	0	2	0	2
73	F	46	2021 april	43	1	High education	27.1	Hypertension	Losartan	18	7	11	51	29	60	8	8	5	3	6	1	3	6	1	1	5	0	0	0	5	5	3
74	F	28	2022 feb	33	0	High education	24.9			22	17	10	63	23.5	65	6	6	3	3	3	6	6	1	1	6	0	0	6	0	6	6	6
75	F	52	2021 april	43	1	High education	22.3	Migraine, diverticulosis	Ivabradin, Sumatriptan, Propavan	17	4	5	61	26.5	75	9	8	3	0	10	0	6	7	3	4	3	0	7	3	2	2	8
76	F	56	2022 jan	34	1	High education	22.5	Migraine	Saroten, Candesartan 4 mg, Sertrlain , Melatonin	15	2	4	63	21.5	53	7	6	7	0	4	2	6	2	8	7	0	0	0	2	0	1	1
77	F	50	2021 maj	43	1	Secondary education	33		Escitalopram	14	7	6	61	24	76	10	9	8	3	5	3	5	1	2	6	1	4	0	10	9	9	0
78	F	52	2020 mars	57	1	High education	25.3		Bisoprolol, Imdur, Mitodrin, Desloratadin, Forxiga	8	2	3	51	14	34	3	4	3	5	5	3	1	3	1	1	0	1	3	0	0	0	1
79	F	51	2020 april	56	1	High education	23.8	Herniated disk	Gabapentin, desloratadin	9	1	3	63	18.5	30	6	5	7	0	7	0	0	0	0	0	0	0	0	0	0	0	5
80	F	52	2020 mars	50	1	High education	17.9	Migraine, hypothyroidism, depression	Desloratadin, Desiccated thyroid extract (DTE)	17	12	9	61	31	95	10	10	7	1	2	7	3	7	9	9	5	1	10	1	2	2	9
81	F	50	2020 dec	48	0	Secondary education	28.3			15	13	6	53	17	55	3	4	1	1	4	2	2	7	5	2	4	1	2	3	4	3	7
82	F	33	2020 mars	54	0	High education	23.2			15	6	10	60	20.5	45	8	8	6	3	2	0	0	0	2	1	0	0	0	0	7	7	1
83	M	47	2021 april	44	1	Secondary education	23.2	Achalasia	Questran, Metoprolol. Esomeprazol	23	11	9	59	26	42	4	5	1	1	1	0	0	6	0	2	2	0	1	8	2	2	7
84	M	36	2022 feb	33	1	High education	23.4	Hypertension	Lercanidipin	11	3	9	52	17.5	43	7	4	0	0	6	0	0	0	4	5	0	0	7	0	1	0	1
85	F	46	2020 dec	47	0	Secondary education	23.4		Duloxetin	16	6	14	59	21	70	7	6	3	1	8	0	6	3	4	6	0	4	6	0	7	5	0
86	F	45	2021 april	43	0	High education	25.7			7	9	3	18	5	16	2	2	4	0	2	0	0	0	4	0	0	0	0	0	1	0	1
87	M	45	2020 nov	48	0	Secondary education	28.5	Hypertension	Amlodipin	22	14	6	42	14.5	28	2	0	0	0	1	0	1	0	3	2	0	3	3	1	4	4	4
88	F	52	2020 okt	49	1	Secondary education	30.1	Hypothyroidism, ADHD	Mestinon, Naltrexon, Levaxin, Liothyronin	25	6	9	63	28.5	119	10	10	6	4	10	7	7	1	10	9	8	10	8	8	1	1	9
89	F	31	2020 april	57	1	Secondary education	17.8		Ivabradin, Propanolol, Valaciclovir, Propavan	9	3	2	60	13.5	68	3	9	3	2	9	6	6	3	8	3	7	0	0	0	2	1	6
90	F	46	2020 mars	58	1	High education	28.3			4	2	1	61	22	51	7	8	3	2	5	2	2	5	6	3	0	3	4	0	0	0	1
91	F	63	2020 mars	58	1	Secondary education	21.8			17	7	7	54	24	64	4	6	6	6	4	0	1	1	6	9	0	9	4	0	4	4	9
92	F	59	2020 dec	48	1	High education	23.1	Allergy		10	7	7	58	23	49	8	7	0	1	4	0	7	4	4	3	0	3	3	3	1	1	0
Controls
1	M	39	2020 april	36	0	High education	20.3	Spondylitis	NSAID	3	6	4	17	3.5	15	3	2	0	0	0	0	0	0	3	0	0	0	0	0	3	2	2
2	F	41	2021 april	24	0	High education	23			11	5	2	30	3	2	1	0	0	0	0	0	0	0	0	0	0	1	0	0	0	0	0
3	M	53	2022 feb	14	0	High education	22.8			0	0	0	10	0	0	0	0	0	0	0	0	0	0	0	0	0	0	0	0	0	0	0
4	F	58	2022 jan	15	0	High education	26.4	Insomnia	Propavan	9	7	2	41	15	17	3	1	1	1	1	0	1	0	0	1	0	0	3	0	2	0	3
5	F	31	2020 nov	29	0	Secondary education	28.1	Previous depression	Sertralin	14	10	1	41	8	9	0	3	0	0	0	0	0	0	0	1	0	0	0	0	1	1	3
6	M	55	2020 april	36	0	High education	23.1			0	1	0	17	0	0	0	0	0	0	0	0	0	0	0	0	0	0	0	0	0	0	0
7	F	54	2020 augusti	33	0	Secondary education	29.1		Estrogen	8	3	1	15	7	7	1	1	0	0	0	0	1	1	1	1	0	0	0	0	0	0	1
8	M	36	2020 dec	29	0	High education	21.7			4	0	15	1.5	0	0	0	0	0	0	0	0	0	0	0	0	0	0	0	0	0	0	0
9	F	37	2021 mars	26	0	Secondary education	24.7		Omeprazol	0	0	0	12	2	3	0	0	0	0	3	0	0	0	0	0	0	0	0	0	0	0	0
10	F	44	2021 jan	28	0	High education	23			1	6	0	12	1.5	0	0	0	0	0	0	0	0	0	6	0	0	0	0	0	2	0	2
11	F	48	2022 jan	16	0	High education	37.3	Previous depression	Escitalopram	17	7	8	52	4	70	7	6	7	6	3	3	5	8	7	5	6	0	1	0	1	5	0
12	F	50	2020 november	30	0	High education	25.3			2	7	3	34	6	6	2	3	0	0	0	0	0	0	1	0	0	0	0	0	0	0	0
13	F	48	2022 jan	16	0	High education	31	Hypertension	Candesartan, Omeprazol, Saxenda	6	6	1	23	0	11	1	1	1	0	1	0	0	0	1	4	0	1	1	0	0	0	0
14	F	43	2022 feb	15	0	Secondary education	26.1			3	6	2	19	1	5	1	0	1	0	0	0	0	0	1	1	0	0	1	0	0	0	0
15	F	45	2021 maj	24	0	High education	24.8			5	2	0	16	2.5	9	3	2	0	0	1	0	0	0	2	0	0	0	0	0	0	0	1
16	F	52	2020 dec	29	0	High education	27.7	Previous depression	Escitalopram, Estrogen	6	3	2	17	1.5	1	1	0	0	0	0	0	0	0	0	0	0	0	0	0	0	0	0
17	F	49	2022 june	11	0	High education	22		Saroten	7	6	2	24	8.5	1	0	0	0	0	0	0	0	0	1	0	0	0	0	0	0	0	0
18	F	37	2022 jan	16	0	High education	26.1	Asthma	Giona, Desloratatin	2	0	0	18	2	3	0	0	0	0	0	0	0	0	0	0	0	0	0	0	0	0	3
19	F	64	2022 jan	16	0	Secondary education	24.3	Depression, Hypothyroidism	Citalopram, Levaxin	3	6	1	12	0	6	1	0	0	0	0	0	0	0	0	1	0	3	0	0	0	0	1
20	F	42	2022 jan	16	0	High education	19.9			11	8	3	38	9.5	17	2	1	0	0	0	0	0	0	2	0	0	0	0	0	6	0	6
21	F	54	2021 april	25	0	High education	24.6			5	4	0	12	2.5	8	1	0	0	0	0	0	0	0	3	0	0	0	1	0	0	2	1
22	F	34	2021 dec	17	0	High education	22.9		Vitamin B12 and iron	5	2	1	24	9	3	1	1	0	0	0	0	0	0	0	0	0	0	0	0	0	0	1
23	F	40	2022 jan	16	0	High education	20.2	Previous depression	Sertralin, Lergigan	5	6	3	13	7	3	0	3	0	0	0	0	0	0	0	0	0	0	0	0	0	0	0
24	F	61	2022 feb	15	0	High education	25.1		Estrogen	4	8	1	21	8	0	0	0	0	0	0	0	0	0	0	0	0	0	0	0	0	0	0
25	F	56	2020 mars	38	0	Secondary education	22.9	Previous depression	Citalopram	0	0	1	11	3	0	0	0	0	0	0	0	0	0	0	0	0	0	3	0	0	0	0
26	F	57	2020 nov	30	0	High education	28.4	Hypercholesterolemia	Rosuvastatin, Estrogen	2	2	3	15	6.5	23	0	1	3	1	3	0	0	4	0	3	0	0	3	0	0	0	5
27	M	32	2021 feb	27	0	Secondary education	32.8	Allergy	Desloratadin	3	5	2	14	2	0	0	0	0	0	0	0	0	0	0	0	0	0	0	0	0	0	0
28	M	28	2021 april	25	0	Secondary education	23.7			1	1	0	9	0	0	0	0	0	0	0	0	0	0	0	0	0	0	0	0	0	0	0
29	F	26	2020 feb	39	0	High education	17.3	Anorexi, anxiety, allergy	BZD, desloratatin,	6	7	3	10	6	31	5	3	0	0	0	0	0	0	3	0	0	1	0	0	6	5	8
30	F	25	2021 jan	28	0	High education	21.3		P-pills	4	0	2	31	3	5	2	1	0	0	1	0	0	0	0	0	0	0	0	0	0	1	0
31	F	52	2020 nov	30	0	High education	25.1		Estrogen	2	2	1	27	3	6	2	0	0	0	0	0	0	0	0	1	0	0	0	0	1	1	1
32	F	39	2022 feb	15	0	High education	20	Migraine	Pain killer	4	3	3	44	11.5	29	6	6	3	0	0	1	1	0	8	2	0	1	1	0	0	0	0
33	F	44	2021 april	25	0	High education	26.3			0	0	0	9	0	1	0	0	0	0	0	0	0	0	1	0	0	0	0	0	0	0	0
34	M	40	2020 april	37	0	High education	22.6	Allergi		2	6	1	23	1	0	0	0	0	0	0	0	0	0	0	0	0	0	0	0	0	0	0
35	F	39	2022 jan	16	0	High education	25.4			2	0	0	17	1.5	0	0	0	0	0	0	0	0	0	0	0	0	0	0	0	0	0	0
36	F	26	2020 mars	38	0	High education	18.9			0	0	0	17	0	2	0	0	0	0	0	0	0	0	0	0	0	0	0	2	0	0	0
37	M	40	2020 mars	38	0	High education	21.5	Allergy	Desloratadin	0	4	1	19	4.5	0	0	0	0	0	0	0	0	0	0	0	0	0	0	0	0	0	0
38	M	46	2020 mars	38	0	High education	24.1			1	2	0	13	1.5	16	2	2	0	0	0	0	0	0	6	3	0	0	3	0	0	0	0
39	F	53	2020 mars	38	0	High education	20	Asthma , allergy	Pulmicort, Cetirizine	0	0	0	9	2	11	0	1	0	0	0	0	0	0	0	2	0	8	0	0	0	0	0
40	M	62	2022 jan	16	0	Secondary education	28.4	Allergy, hypertension	Candesartan, Cetirizine	6	2	2	13	6.5	6	3	0	0	0	0	0	1	0	0	0	0	0	0	0	1	1	0
41	F	56	2021 dec	17	0	Secondary education	25.2			0	0	0	22	0	0	0	0	0	0	0	0	0	0	0	0	0	0	0	0	0	0	0
42	F	57	2020 april	37	0	Secondary education	25.1			0	0	0	17	0	0	0	0	0	0	0	0	0	0	0	0	0	0	0	0	0	0	0
43	F	52	2021 mars	26	0	High education	20.8	Anxiety		21	14	7	49	20.5	35	5	3	0	0	1	10	10	2	4	0	0	0	0	0	0	0	0
44	F	43	2020 mars	38	0	High education	22.9			8	9	2	23	13.5	6	1	1	0	0	0	1	1	0	0	0	0	0	0	1	1	0	0
45	F	54	2020 april	37	0	High education	19.5			5	3	1	11	1	2	0	0	0	0	0	0	0	0	0	2	0	0	0	0	0	0	0
46	M	33	2021 nov	18	0	High education	25.8			9	6	2	34	6.5	18	2	1	2	0	3	0	0	0	2	0	0	0	0	5	1	1	1
47	F	34	2021 nov	18	maternity leave	High education	22.7	Ingrown toenail	Just finished a treatment with Heracillin. Omeprazol	12	10	7	38	11	40	8	8	2	0	1	3	3	0	2	4	2	0	0	0	4	3	0
48	F	33	2020 sept	32	0	High education	25	Allergy	Desloratadin	2	1	0	18	4.5	6	1	0	0	0	2	0	0	0	3	0	0	0	0	0	0	0	0
49	F	24	2020 okt	31	0	High education	23.4	Allergy	Montelukast, Symbicort	13	3	1	26	6.5	18	6	4	0	2	0	0	0	0	0	0	0	0	0	3	2	0	1
50	F	33	2021 april	25	0	High education	24.6	Allergy	Dymista, Livostin, Cetirizin	3	6	1	27	3	4	1	1	0	0	0	0	1	0	1	0	0	0	0	0	0	0	0
51	F	47	2022 jan	16	0	Secondary education	23.6			1	3	1	21	3	0	0	0	0	0	0	0	0	0	0	0	0	0	0	0	0	0	0
52	F	33	2020 april	55	0	High education	21.4	Congenital heart defect, allergy	Desloratadin, Epiduo	3	3	0	27	5.5	1	0	0	0	0	0	0	0	0	1	0	0	0	0	0	0	0	0
53	M	28	2022 jan	34	0	High education	25	Thalassemia minor		7	7	0	22	1.5	6	1	0	0	0	0	0	0	0	0	0	0	0	0	0	2	0	3
54	F	63	2022 feb	33	0	Secondary education	26			0	1	1	9	2	10	0	1	3	3	0	0	0	0	1	2	0	0	0	0	0	0	0
55	F	50	2020 okt	49	0	Secondary education	20.8			8	2	2	9	9.5	8	0	0	0	0	0	0	0	0	0	0	0	0	0	0	2	1	5
56	F	21	2021 jan	50	0	High education	29	Psoriasis		4	5	1	28	6.5	7	2	0	0	1	1	0	0	0	0	0	0	0	0	3	0	0	0
57	F	58	2021 dec	39	0	High education	21.6	Hypertension, hypercholesterolemia, IBS, hemorrhoids, chronic venous insufficiency	Metoprolol, Atorvastatin	23	16	7	46	19	10	1	1	0	0	1	0	0	3	1	0	0	1	0	0	1	0	1
58	F	49	2022 april	35	0	High education	28.4	Hypertension, Migraine	Sumatriptan, Candesartan	6	3	0	13	2.5	10	0	0	0	0	0	0	0	0	3	3	0	0	0	0	1	0	3
59	F	63	2021 okt	41	0	High education	28.7	Hypertension, diabetes	Metoprolol, Candesartan, Metformin Simvastatin	9	12	4	11	3.5	17	0	4	1	1	1	0	1	0	1	0	0	0	0	0	4	3	1
60	F	41	2020 dec	51	1	Secondary education	25.6	Depression, maladaptive stress disorder, ulcerous colitis in remission	Citalopram, Propavan	14	9	6	28	12.3	20	3	5	0	0	0	0	0	0	1	0	0	1	0	0	5	5	0
61	F	63	2021 dec	39	0	High education	19.4	Hypertension	Losartan, Atorvastatin, Vagifem	4	9	3	17	2	7	0	0	0	0	1	0	0	0	1	1	0	1	0	0	2	0	1
62	M	53	2020 mars	61	0	High education	28	Herniated disk	Ibubrofen, Paracetamol	1	1	0	33	0	3	0	0	0	0	0	0	0	0	0	1	0	1	1	0	0	0	0
63	F	38	2022 jan	39	0	High education	25.9	Generalized anxiety disorder,GERD	Escitalopram, pantoprazol	18	2	2	24	7.5	27	0	1	0	0	1	0	0	0	0	5	0	9	0	1	3	3	5
64	F	45	2021 mars	48	0	High education	24.8			1	5	0	18	1	2	0	1	0	0	0	0	0	0	0	0	0	0	1	0	0	0	0
65	F	26	2022 jan	39	0	High education	22.8		Vitamin B12, Folic acid and iron	3	5	1	25	3	9	2	0	0	0	0	2	0	0	0	0	0	0	5	0	0	0	0
66	F	46	2020 mars	61	0	High education	25.4	Asthma	Ventoline	6	1	3	23	10	2	1	0	0	0	0	0	0	0	0	0	0	0	0	0	1	0	0
67	F	59	2020 dec	52	0	Primary education	19.9			3	6	1	12	2	2	0	0	0	1	0	0	0	0	0	0	0	0	0	0	1	0	0
68	F	55	2022 april	36	0	High education	30.9			3	7	0	21	2.5	4	0	0	0	0	1	0	0	1	1	0	0	0	0	0	0	0	1
69	F	54	2021 april	48	0	High education	20.8			1	2	0	16	4.5	3	0	0	0	0	1	0	0	0	0	1	0	0	0	0	0	0	1
70	F	24	2021 jan	51	0	High education	18.6	Polycystic kidney disease		1	2	0	25	0	7	3	2	0	1	0	0	0	0	0	0	0	0	0	0	1	0	0
71	M	36	2020 april	60	0	High education	23.4			0	2	0	26	6.5	0	0	0	0	0	0	0	0	0	0	0	0	0	0	0	0	0	0
72	F	36	2022 feb	38	0	High education	30.5	Psoriasis	Sertraline, Betnovat	3	5	1	26	4.5	9	2	1	0	0	0	0	1	1	0	0	0	0	3	0	1	0	0
73	F	59	2020 dec	52	0	High education	22.9			4	8	3	11	4.5	14	1	1	0	1	0	3	0	1	1	3	0	0	3	0	0	0	0
Sick leave 1: partially or completely on sick leave. 0: not sick leave
MADRS test for depression (score 0-54), cut off: 0-12: no depression, 13-19: mild depression, 20-34 moderate, >35: severe depression.
HAD test for axiety (score 0-21), cut off ≥ 7
HAD depression (score 0-21)cut off ≥ 7
Fatigue severity scale, FSS (fysical fatigue, score 0-63), cut off ≥ 36
Mental Fatigue Scale (MFS) multidimensional questionnaire containing 15 questions on brain fatigue (Score 0-42), cut off ≥ 10.
Sympton Severity Score (SSS) is a 17-items self reported scale: every postcovid symtom has a severity scale 0-10 (score 0-170).
"High education”: over 14 years education. "Primary education": 9 years education.
