# Supplementary material for: Plasma proteomic profile reveals persistent immune activation in post-acute sequelae of SARS-CoV-2 infection
Source: Front Immunol. 2026 Feb 23;17:1775044. doi: 10.3389/fimmu.2026.1775044 (PMC12968220; doi:10.3389/fimmu.2026.1775044)
Supplement: Supplementary file 4 [file Table2.xlsx]

## Sheet: Sheet 1
T-test comparison between patients (PAT) and controls (CTL) for all 358 proteins.
The 26 differentially expressed proteins are highlighted by shaded rows. 23 are upregulated (in yellow) and 3 are downregulated (in blue)
The rank from the random forest analysis (RF) is shown in the corresponding column
	Biomarker	Protein name	CTL	PAT	P-value	P-adjusted	Numerical.-.P-value	Rank in RF
1	ACTN4	Alpha-actinin-4	0.01 (0.58)	-0.06 (0.57)	0.4542	0.7279	0.4542	196
2	ADA	Adenosine deaminase	0.04 (0.38)	0.00 (0.41)	0.5692	0.7837	0.5692	112
3	ADAM23	Disintegrin and metalloproteinase domain-containing protein 23	-0.10 (0.56)	-0.00 (0.40)	0.2110	0.5948	0.211	213
4	ADGRE2	Adhesion G protein-coupled receptor E2	-0.01 (0.30)	0.02 (0.27)	0.4259	0.7118	0.4259	328
5	AGER	Advanced glycosylation end product-specific receptor	0.05 (0.44)	0.05 (0.53)	0.9926	0.9928	0.9926	340
6	AGRN	Agrin	0.02 (0.35)	0.10 (0.45)	0.1657	0.5441	0.1657	92
7	AGRP	Agouti-related protein	-0.06 (0.67)	0.08 (0.70)	0.1924	0.5856	0.1924	302
8	ALDH3A1	Aldehyde dehydrogenase, dimeric NADP-preferring	-0.06 (0.82)	0.14 (0.79)	0.1156	0.4450	0.1156	103
9	AMBN	Ameloblastin	0.06 (0.34)	0.04 (0.41)	0.7810	0.9019	0.781	255
10	AMN	Protein amnionless	-0.11 (0.54)	0.23 (0.75)	0.0009	0.0240	0.0009	39
11	ANGPT1	Angiopoietin-1	-0.06 (0.87)	0.04 (0.99)	0.4883	0.7314	0.4883	235
12	ANGPTL2	Angiopoietin-related protein 2	-0.16 (0.38)	0.10 (0.51)	0.0003	0.0122	0.0003	3
13	ANGPTL4	Angiopoietin-related protein 4	-0.00 (0.35)	0.01 (0.39)	0.8561	0.9325	0.8561	262
14	ANXA11	Annexin A11	-0.01 (0.26)	-0.08 (0.34)	0.1209	0.4517	0.1209	36
15	AOC1	Diamine oxidase [copper-containing]	0.25 (1.23)	0.18 (1.10)	0.7123	0.8763	0.7123	290
16	ARHGEF12	Rho guanine nucleotide exchange factor 12	-0.58 (2.20)	-0.80 (2.06)	0.5184	0.7392	0.5184	174
17	ARNT	Aryl hydrocarbon receptor nuclear translocator	-0.14 (1.40)	0.24 (1.59)	0.1008	0.4102	0.1008	161
18	ARTN	Artemin	0.23 (0.89)	0.04 (0.79)	0.1611	0.5343	0.1611	205
19	ATP5IF1	ATPase inhibitor, mitochondrial	-0.46 (1.59)	-0.70 (1.73)	0.3560	0.6819	0.356	240
20	AXIN1	Axin-1	-0.65 (1.86)	-0.94 (1.91)	0.3239	0.6703	0.3239	202
21	B4GALT1	Beta-1,4-galactosyltransferase 1	-0.04 (0.22)	0.05 (0.22)	0.0053	0.0598	0.0053	145
22	BACH1	Transcription regulator protein BACH1	-0.07 (1.47)	-0.44 (1.31)	0.0937	0.4015	0.0937	38
23	BANK1	B-cell scaffold protein with ankyrin repeats	-0.64 (2.14)	-1.17 (2.26)	0.1242	0.4554	0.1242	76
24	BCR	Breakpoint cluster region protein	-0.49 (1.78)	-0.75 (1.75)	0.3371	0.6733	0.3371	169
25	BSG	Basigin	-0.03 (0.19)	-0.00 (0.21)	0.4147	0.7059	0.4147	259
26	BTN2A1	Butyrophilin subfamily 2 member A1	-0.04 (0.25)	0.04 (0.29)	0.0723	0.3593	0.0723	268
27	BTN3A2	Butyrophilin subfamily 3 member A2	0.06 (0.59)	-0.03 (0.51)	0.3379	0.6733	0.3379	282
28	C1QA	Complement C1q subcomponent subunit A	-0.03 (0.24)	0.02 (0.21)	0.1550	0.5235	0.155	266
29	CASP2	Caspase-2	-0.18 (1.12)	-0.36 (1.21)	0.3465	0.6800	0.3465	165
30	CCL11	Eotaxin	-0.07 (0.41)	-0.02 (0.33)	0.3926	0.6910	0.3926	271
31	CCL13	C-C motif chemokine 13	-0.06 (0.69)	-0.03 (0.66)	0.7708	0.8979	0.7708	150
32	CCL17	C-C motif chemokine 17	-0.13 (1.17)	-0.09 (1.28)	0.8310	0.9210	0.831	251
33	CCL20	C-C motif chemokine 20	0.10 (0.73)	0.23 (0.99)	0.3080	0.6611	0.308	308
34	CCL21	C-C motif chemokine 21	0.06 (0.77)	0.16 (0.61)	0.3950	0.6910	0.395	81
35	CCL22	C-C motif chemokine 22	-0.13 (0.47)	0.15 (0.49)	0.0002	0.0116	0.0002	9
36	CCL23	C-C motif chemokine 23	-0.04 (0.39)	0.06 (0.35)	0.0942	0.4015	0.0942	201
37	CCL24	C-C motif chemokine 24	0.15 (0.88)	0.16 (0.97)	0.9297	0.9652	0.9297	238
38	CCL25	C-C motif chemokine 25	-0.00 (0.56)	-0.04 (0.55)	0.6616	0.8369	0.6616	326
39	CCL26	C-C motif chemokine 26	-0.07 (0.54)	0.04 (0.72)	0.2439	0.6197	0.2439	78
40	CCL28	C-C motif chemokine 28	0.14 (0.78)	0.03 (0.74)	0.3869	0.6890	0.3869	336
41	CCL3	C-C motif chemokine 3	-0.05 (0.48)	0.18 (0.64)	0.0091	0.0812	0.0091	41
42	CCL4	C-C motif chemokine 4	-0.06 (0.47)	0.09 (0.65)	0.0897	0.4014	0.0897	157
43	CCL7	C-C motif chemokine 7	-0.04 (0.73)	0.13 (0.63)	0.1248	0.4554	0.1248	182
44	CCN2	CCN family member 2	0.01 (0.65)	0.05 (0.76)	0.7411	0.8934	0.7411	334
45	CD160	CD160 antigen	0.02 (0.45)	0.07 (0.44)	0.4642	0.7289	0.4642	298
46	CD200	OX-2 membrane glycoprotein	-0.06 (0.31)	-0.02 (0.33)	0.4042	0.6970	0.4042	239
47	CD200R1	Cell surface glycoprotein CD200 receptor 1	0.04 (0.38)	0.03 (0.41)	0.8689	0.9369	0.8689	330
48	CD22	B-cell receptor CD22	-0.09 (0.42)	0.08 (0.49)	0.0205	0.1436	0.0205	34
49	CD244	Natural killer cell receptor 2B4	0.02 (0.28)	-0.02 (0.29)	0.3604	0.6819	0.3604	279
50	CD276	CD276 antigen	-0.10 (0.50)	-0.06 (0.36)	0.5224	0.7392	0.5224	242
51	CD4	T-cell surface glycoprotein CD4	-0.01 (0.26)	0.07 (0.35)	0.0928	0.4015	0.0928	310
52	CD40	Tumor necrosis factor receptor superfamily member 5	0.05 (0.43)	-0.07 (0.52)	0.1127	0.4450	0.1127	55
53	CD48	CD48 antigen	-0.05 (0.31)	0.00 (0.28)	0.2245	0.6135	0.2245	220
54	CD58	Lymphocyte function-associated antigen 3	0.00 (0.20)	-0.02 (0.19)	0.4862	0.7314	0.4862	324
55	CD6	T-cell differentiation antigen CD6	-0.06 (0.52)	0.02 (0.50)	0.3477	0.6800	0.3477	237
56	CD70	CD70 antigen	-0.10 (0.52)	0.04 (0.50)	0.0805	0.3832	0.0805	152
57	CD79B	B-cell antigen receptor complex-associated protein beta chain	-0.10 (0.43)	0.06 (0.39)	0.0107	0.0898	0.0107	80
58	CD83	CD83 antigen	-0.12 (0.38)	0.06 (0.38)	0.0028	0.0413	0.0028	32
59	CD84	SLAM family member 5	-0.08 (0.54)	-0.17 (0.54)	0.2546	0.6197	0.2546	90
60	CDON	Cell adhesion molecule-related/down-regulated by oncogenes	0.02 (0.25)	-0.04 (0.34)	0.2356	0.6197	0.2356	50
61	CDSN	Corneodesmosin	0.02 (0.50)	-0.04 (0.57)	0.4757	0.7309	0.4757	314
62	CEACAM21	Carcinoembryonic antigen-related cell adhesion molecule 21	0.28 (0.85)	0.45 (1.03)	0.2332	0.6197	0.2332	221
63	CEP164	Centrosomal protein of 164 kDa	0.23 (1.11)	0.15 (0.71)	0.6177	0.8121	0.6177	317
64	CHRDL1	Chordin-like protein 1	-0.03 (0.28)	0.02 (0.30)	0.3593	0.6819	0.3593	313
65	CKAP4	Cytoskeleton-associated protein 4	0.03 (0.30)	0.07 (0.30)	0.3681	0.6865	0.3681	345
66	CKMT1A-CKMT1B		0.01 (0.73)	0.09 (0.66)	0.4553	0.7279	0.4553	100
67	CLEC4A	C-type lectin domain family 4 member A	0.05 (0.36)	-0.15 (0.38)	0.0005	0.0164	0.0005	4
68	CLEC4C	C-type lectin domain family 4 member C	-0.05 (0.43)	0.00 (0.47)	0.4314	0.7118	0.4314	236
69	CLEC4D	C-type lectin domain family 4 member D	-0.26 (0.64)	0.12 (0.70)	0.0004	0.0130	0.0004	21
70	CLEC4G	C-type lectin domain family 4 member G	-0.08 (0.36)	0.06 (0.36)	0.0093	0.0812	0.0093	85
71	CLIP2	CAP-Gly domain-containing linker protein 2	-0.75 (2.11)	-0.99 (2.26)	0.4958	0.7365	0.4958	291
72	CLSTN2	Calsyntenin-2	0.12 (0.43)	-0.04 (0.46)	0.0248	0.1643	0.0248	127
73	CNTNAP2	Contactin-associated protein-like 2	0.04 (0.47)	-0.04 (0.49)	0.2975	0.6611	0.2975	203
74	COL9A1	Collagen alpha-1(IX) chain	0.15 (0.74)	0.07 (0.75)	0.5083	0.7392	0.5083	287
75	COLEC12	Collectin-12	-0.05 (0.25)	0.02 (0.30)	0.1003	0.4102	0.1003	102
76	CRELD2	Protein disulfide isomerase CRELD2	-0.06 (0.45)	0.07 (0.51)	0.0846	0.3834	0.0846	69
77	CRHBP	Corticotropin-releasing factor-binding protein	-0.07 (0.27)	0.01 (0.26)	0.0479	0.2636	0.0479	113
78	CRIM1	Cysteine-rich motor neuron 1 protein	0.01 (0.22)	0.01 (0.21)	0.9762	0.9872	0.9762	312
79	CRKL	Crk-like protein	-0.65 (1.96)	-0.98 (2.09)	0.3041	0.6611	0.3041	96
80	CRLF1	Cytokine receptor-like factor 1	-0.01 (0.26)	-0.00 (0.28)	0.8524	0.9325	0.8524	94
81	CSF1	Macrophage colony-stimulating factor 1	-0.07 (0.24)	0.05 (0.28)	0.0019	0.0329	0.0019	143
82	CSF3	Granulocyte colony-stimulating factor	-0.14 (0.50)	0.13 (0.50)	0.0009	0.0238	0.0009	8
83	CST7	Cystatin-F	-0.10 (0.53)	0.35 (1.12)	0.0011	0.0246	0.0011	35
84	CTRC	Chymotrypsin-C	0.01 (0.61)	0.01 (0.55)	0.9702	0.9839	0.9702	149
85	CTSC	Dipeptidyl peptidase 1	-0.08 (0.55)	0.13 (0.46)	0.0111	0.0902	0.0111	46
86	CTSO	Cathepsin O	-0.12 (0.32)	0.03 (0.33)	0.0052	0.0598	0.0052	60
87	CXADR	Coxsackievirus and adenovirus receptor	-0.06 (0.52)	0.16 (0.67)	0.0192	0.1378	0.0192	168
88	CXCL1	Growth-regulated alpha protein	0.21 (1.07)	0.12 (0.99)	0.5825	0.7955	0.5825	245
89	CXCL10	C-X-C motif chemokine 10	-0.02 (0.68)	0.20 (0.83)	0.0595	0.3087	0.0595	181
90	CXCL12	Stromal cell-derived factor 1	0.00 (0.60)	-0.02 (0.47)	0.8438	0.9324	0.8438	56
91	CXCL14	C-X-C motif chemokine 14	0.20 (0.82)	0.10 (0.98)	0.4873	0.7314	0.4873	139
92	CXCL17	C-X-C motif chemokine 17	0.03 (0.67)	-0.03 (0.57)	0.5151	0.7392	0.5151	190
93	CXCL3	C-X-C motif chemokine 3	-0.24 (1.11)	-0.30 (1.20)	0.7312	0.8904	0.7312	130
94	CXCL6	C-X-C motif chemokine 6	-0.10 (0.91)	0.03 (0.83)	0.3382	0.6733	0.3382	126
95	CXCL8	Interleukin-8	-0.04 (0.42)	0.05 (0.53)	0.2404	0.6197	0.2404	124
96	CXCL9	C-X-C motif chemokine 9	0.04 (0.76)	0.13 (0.78)	0.4307	0.7118	0.4307	215
97	DAG1	Dystroglycan 1	-0.14 (0.80)	-0.28 (0.85)	0.2913	0.6611	0.2913	148
98	DAPP1	Dual adapter for phosphotyrosine and 3-phosphotyrosine and 3-phosphoinositide	-0.91 (2.31)	-1.25 (2.65)	0.3818	0.6890	0.3818	164
99	DBNL	Drebrin-like protein	-0.66 (1.89)	-0.97 (2.02)	0.3140	0.6635	0.314	218
100	DECR1	2,4-dienoyl-CoA reductase [(3E)-enoyl-CoA-producing], mitochondrial	-0.43 (1.65)	-0.72 (1.53)	0.2380	0.6197	0.238	18
101	DFFA	DNA fragmentation factor subunit alpha	-0.37 (1.29)	-0.51 (1.41)	0.5215	0.7392	0.5215	176
102	DGKZ	Diacylglycerol kinase zeta	0.05 (0.89)	-0.13 (0.98)	0.2029	0.5905	0.2029	171
103	DNAJA2	DnaJ homolog subfamily A member 2	-0.46 (1.52)	-0.66 (1.55)	0.3959	0.6910	0.3959	133
104	DNER	Delta and Notch-like epidermal growth factor-related receptor	0.06 (0.27)	0.02 (0.24)	0.2579	0.6197	0.2579	225
105	DNPH1	5-hydroxymethyl-dUMP N-hydrolase	-0.24 (0.79)	-0.11 (0.76)	0.2902	0.6611	0.2902	26
106	DPP10	Inactive dipeptidyl peptidase 10	0.10 (0.50)	0.07 (0.50)	0.7339	0.8907	0.7339	297
107	EDAR	Tumor necrosis factor receptor superfamily member EDAR	-0.02 (1.46)	-0.49 (1.47)	0.0430	0.2406	0.043	67
108	EGF	Pro-epidermal growth factor	-0.64 (2.03)	-0.98 (2.12)	0.3002	0.6611	0.3002	123
109	EGLN1	Egl nine homolog 1	-0.09 (0.68)	0.09 (0.75)	0.1211	0.4517	0.1211	88
110	EIF4G1	Eukaryotic translation initiation factor 4 gamma 1	-0.69 (2.07)	-0.93 (2.05)	0.4578	0.7285	0.4578	99
111	EIF5A	Eukaryotic translation initiation factor 5A-1	0.22 (0.92)	0.09 (0.56)	0.3063	0.6611	0.3063	348
112	ENAH	Protein enabled homolog	-0.02 (0.45)	0.03 (0.54)	0.4721	0.7309	0.4721	264
113	ENPP5	Ectonucleotide pyrophosphatase/phosphodiesterase family member 5	0.00 (0.44)	0.01 (0.39)	0.8933	0.9489	0.8933	316
114	ENPP7	Ectonucleotide pyrophosphatase/phosphodiesterase family member 7	0.12 (0.90)	0.14 (1.05)	0.8997	0.9501	0.8997	304
115	EPCAM	Epithelial cell adhesion molecule	-0.01 (1.17)	0.12 (1.01)	0.4379	0.7184	0.4379	231
116	EPHA1	Ephrin type-A receptor 1	-0.14 (0.33)	0.05 (0.33)	0.0003	0.0116	0.0003	25
117	EPO	Erythropoietin	0.02 (1.01)	0.25 (1.09)	0.1694	0.5464	0.1694	27
118	ERBB3	Receptor tyrosine-protein kinase erbB-3	-0.01 (0.22)	0.01 (0.23)	0.6600	0.8369	0.66	134
119	ESM1	Endothelial cell-specific molecule 1	0.00 (0.40)	0.01 (0.39)	0.9077	0.9558	0.9077	346
120	F2R	Proteinase-activated receptor 1	-0.24 (1.03)	-0.48 (1.03)	0.1452	0.5096	0.1452	87
121	FABP1	Fatty acid-binding protein, liver	-0.25 (1.07)	0.05 (1.05)	0.0700	0.3578	0.07	211
122	FABP9	Fatty acid-binding protein 9	0.17 (0.59)	0.07 (0.63)	0.2571	0.6197	0.2571	132
123	FASLG	Tumor necrosis factor ligand superfamily member 6	0.04 (0.40)	-0.04 (0.39)	0.1876	0.5790	0.1876	249
124	FCAR	Immunoglobulin alpha Fc receptor	-0.15 (0.62)	0.08 (0.58)	0.0173	0.1349	0.0173	79
125	FCRL2	Fc receptor-like protein 2	0.01 (0.46)	0.02 (0.45)	0.8887	0.9489	0.8887	351
126	FCRL3	Fc receptor-like protein 3	-0.01 (0.80)	-0.12 (0.89)	0.3862	0.6890	0.3862	234
127	FCRL6	Fc receptor-like protein 6	-0.01 (0.74)	-0.14 (0.79)	0.2763	0.6381	0.2763	146
128	FGF19	Fibroblast growth factor 19	0.03 (0.87)	-0.08 (1.06)	0.4740	0.7309	0.474	191
129	FGF2	Fibroblast growth factor 2	-0.10 (1.18)	-0.04 (1.20)	0.7490	0.8979	0.749	277
130	FGF5	Fibroblast growth factor 5	0.00 (0.38)	-0.04 (0.49)	0.5448	0.7608	0.5448	178
131	FIS1	Mitochondrial fission 1 protein	-0.06 (0.80)	-0.23 (0.89)	0.2025	0.5905	0.2025	177
132	FKBP1B	Peptidyl-prolyl cis-trans isomerase FKBP1B	-0.50 (1.94)	-0.66 (2.13)	0.6210	0.8121	0.621	224
133	FLT3LG	Fms-related tyrosine kinase 3 ligand	-0.03 (0.37)	0.03 (0.35)	0.2437	0.6197	0.2437	207
134	FOXO1	Forkhead box protein O1	-0.38 (1.61)	-0.74 (1.78)	0.1777	0.5629	0.1777	109
135	FST	Follistatin	0.07 (0.45)	0.09 (0.62)	0.7962	0.9075	0.7962	200
136	FSTL3	Follistatin-related protein 3	-0.06 (0.33)	0.09 (0.41)	0.0072	0.0699	0.0072	119
137	FXYD5	FXYD domain-containing ion transport regulator 5	-0.24 (1.53)	-0.57 (1.55)	0.1682	0.5464	0.1682	153
138	GAL	Galanin peptides	0.11 (0.86)	0.11 (0.97)	0.9566	0.9770	0.9566	261
139	GALNT3	Polypeptide N-acetylgalactosaminyltransferase 3	-0.01 (0.61)	0.06 (0.50)	0.3961	0.6910	0.3961	333
140	GBP2	Guanylate-binding protein 2	-0.07 (1.01)	-0.07 (0.92)	0.9928	0.9928	0.9928	230
141	GLOD4	Glyoxalase domain-containing protein 4	-0.25 (0.79)	-0.29 (0.80)	0.7558	0.8979	0.7558	281
142	GMPR	GMP reductase 1	-0.50 (1.23)	-0.38 (1.14)	0.5248	0.7397	0.5248	254
143	GOPC	Golgi-associated PDZ and coiled-coil motif-containing protein	-0.65 (2.02)	-0.91 (2.05)	0.4222	0.7118	0.4222	97
144	GZMA	Granzyme A	-0.01 (0.36)	0.03 (0.37)	0.4160	0.7059	0.416	252
145	GZMB	Granzyme B	-0.03 (0.54)	0.08 (0.67)	0.2287	0.6155	0.2287	257
146	HCLS1	Hematopoietic lineage cell-specific protein	-0.38 (1.31)	-0.57 (1.35)	0.3566	0.6819	0.3566	260
147	HEXIM1	Protein HEXIM1	-0.41 (1.49)	-0.64 (1.48)	0.3282	0.6733	0.3282	58
148	HLA-DRA	HLA class II histocompatibility antigen, DR alpha chain	-0.26 (0.56)	0.14 (0.67)	4.8e-05	0.0058	4.8e-05	5
149	HLA-E	HLA class I histocompatibility antigen, alpha chain E	0.33 (1.02)	0.37 (1.10)	0.8084	0.9075	0.8084	327
150	HPCAL1	Hippocalcin-like protein 1	-0.50 (1.35)	-0.77 (1.39)	0.2082	0.5917	0.2082	44
151	HSD11B1	11-beta-hydroxysteroid dehydrogenase 1	-0.03 (0.46)	-0.04 (0.46)	0.8986	0.9501	0.8986	274
152	HSPA1A	Heat shock 70 kDa protein 1A	-0.09 (0.76)	-0.06 (0.77)	0.7939	0.9075	0.7939	228
153	ICA1	Islet cell autoantigen 1	-0.46 (1.64)	-0.64 (1.61)	0.4796	0.7314	0.4796	311
154	ICAM4	Intercellular adhesion molecule 4	0.06 (0.57)	-0.13 (0.57)	0.0339	0.2057	0.0339	151
155	IFNG	Interferon gamma	0.02 (0.80)	0.19 (1.18)	0.2680	0.6381	0.268	121
156	IFNGR1	Interferon gamma receptor 1	0.02 (0.36)	-0.01 (0.21)	0.4887	0.7314	0.4887	283
157	IFNLR1	Interferon lambda receptor 1	0.08 (0.76)	0.07 (0.45)	0.8762	0.9391	0.8762	131
158	IKBKG	NF-kappa-B essential modulator	-0.51 (1.78)	-0.83 (1.76)	0.2455	0.6197	0.2455	89
159	IL10	Interleukin-10	0.03 (0.70)	0.25 (0.97)	0.0825	0.3832	0.0825	209
160	IL10RA	Interleukin-10 receptor subunit alpha	0.35 (1.12)	0.27 (0.97)	0.6475	0.8290	0.6475	229
161	IL10RB	Interleukin-10 receptor subunit beta	-0.07 (0.26)	0.02 (0.29)	0.0333	0.2057	0.0333	107
162	IL11	Interleukin-11	0.01 (1.06)	-0.08 (0.82)	0.5605	0.7747	0.5605	337
163	IL12B	Interleukin-12 subunit beta	-0.12 (0.62)	0.18 (0.65)	0.0033	0.0470	0.0033	84
164	IL12RB1	Interleukin-12 receptor subunit beta-1	-0.06 (0.59)	0.06 (0.44)	0.1476	0.5132	0.1476	66
165	IL13	Interleukin-13	-0.04 (1.30)	0.29 (1.24)	0.0990	0.4102	0.099	197
166	IL15	Interleukin-15	0.05 (0.26)	-0.01 (0.31)	0.2074	0.5917	0.2074	47
167	IL15RA	Interleukin-15 receptor subunit alpha	-0.04 (0.41)	-0.00 (0.44)	0.5741	0.7875	0.5741	292
168	IL16	Pro-interleukin-16	-0.13 (0.42)	0.08 (0.51)	0.0049	0.0598	0.0049	10
169	IL17A	Interleukin-17A	0.04 (0.83)	-0.01 (0.82)	0.7533	0.8979	0.7533	303
170	IL17C	Interleukin-17C	-0.11 (0.60)	0.12 (0.84)	0.0397	0.2308	0.0397	212
171	IL17D	Interleukin-17D	0.10 (0.62)	0.08 (0.49)	0.8040	0.9075	0.804	188
172	IL17F	Interleukin-17F	0.07 (0.76)	0.06 (0.73)	0.9301	0.9652	0.9301	353
173	IL17RB	Interleukin-17 receptor B	0.06 (0.55)	-0.05 (0.61)	0.2511	0.6197	0.2511	159
174	IL18	Interleukin-18	-0.02 (0.43)	0.02 (0.45)	0.5433	0.7608	0.5433	247
175	IL18R1	Interleukin-18 receptor 1	-0.12 (0.41)	0.07 (0.42)	0.0045	0.0571	0.0045	48
176	IL1A	Interleukin-1 alpha	0.06 (0.51)	0.09 (0.78)	0.8014	0.9075	0.8014	329
177	IL1B	Interleukin-1 beta	-0.40 (1.76)	-0.28 (1.32)	0.6373	0.8237	0.6373	199
178	IL1R2	Interleukin-1 receptor type 2	-0.00 (0.19)	-0.00 (0.18)	0.9267	0.9652	0.9267	288
179	IL1RL2	Interleukin-1 receptor-like 2	-0.12 (0.53)	0.02 (0.52)	0.0723	0.3593	0.0723	323
180	IL1RN	Interleukin-1 receptor antagonist protein	-0.08 (0.61)	0.42 (0.81)	1.0e-05	0.0019	1e-05	1
181	IL2	Interleukin-2	-0.32 (1.02)	0.17 (1.09)	0.0035	0.0488	0.0035	14
182	IL20	Interleukin-20	-0.06 (0.40)	0.13 (0.68)	0.0273	0.1779	0.0273	62
183	IL20RA	Interleukin-20 receptor subunit alpha	0.06 (0.91)	0.18 (1.21)	0.4413	0.7184	0.4413	352
184	IL22RA1	Interleukin-22 receptor subunit alpha-1	0.15 (0.71)	0.02 (0.74)	0.2755	0.6381	0.2755	64
185	IL24	Interleukin-24	-0.05 (0.36)	-0.00 (0.47)	0.4630	0.7289	0.463	223
186	IL2RB	Interleukin-2 receptor subunit beta	0.06 (0.74)	0.09 (0.77)	0.8051	0.9075	0.8051	258
187	IL32	Interleukin-32	0.10 (0.49)	-0.10 (0.43)	0.0062	0.0672	0.0062	17
188	IL33	Interleukin-33	0.02 (0.86)	0.06 (0.69)	0.6988	0.8687	0.6988	315
189	IL3RA	Interleukin-3 receptor subunit alpha	-0.03 (0.51)	-0.01 (0.46)	0.7796	0.9019	0.7796	289
190	IL4	Interleukin-4	-1.50 (2.63)	-0.92 (2.56)	0.1612	0.5343	0.1612	74
191	IL4R	Interleukin-4 receptor subunit alpha	0.03 (0.44)	0.03 (0.37)	0.9874	0.9928	0.9874	72
192	IL5	Interleukin-5	0.05 (2.53)	-0.15 (2.46)	0.6238	0.8121	0.6238	296
193	IL5RA	Interleukin-5 receptor subunit alpha	0.02 (0.54)	-0.01 (0.72)	0.8306	0.9210	0.8306	108
194	IL6	Interleukin-6	-0.16 (0.87)	0.27 (0.88)	0.0020	0.0329	0.002	23
195	IL7	Interleukin-7	-0.09 (0.76)	-0.02 (0.87)	0.5844	0.7955	0.5844	232
196	IRAK1	Interleukin-1 receptor-associated kinase 1	-0.37 (1.36)	-0.57 (1.38)	0.3504	0.6800	0.3504	175
197	IRAK4	Interleukin-1 receptor-associated kinase 4	-0.86 (2.15)	-1.20 (2.30)	0.3375	0.6733	0.3375	135
198	ISM1	Isthmin-1	-0.08 (0.41)	-0.01 (0.43)	0.3184	0.6635	0.3184	338
199	ITGA11	Integrin alpha-11	0.12 (0.40)	-0.12 (0.41)	0.0002	0.0116	0.0002	29
200	ITGA6	Integrin alpha-6	0.06 (0.53)	0.06 (0.73)	0.9385	0.9711	0.9385	307
201	ITGB6	Integrin beta-6	-0.02 (0.32)	-0.06 (0.39)	0.5462	0.7608	0.5462	183
202	ITM2A	Integral membrane protein 2A	-0.01 (0.65)	0.02 (0.77)	0.7665	0.8979	0.7665	172
203	JCHAIN	Immunoglobulin J chain	0.01 (0.45)	0.03 (0.43)	0.7586	0.8979	0.7586	343
204	JUN	Transcription factor Jun	0.16 (1.24)	-0.02 (0.71)	0.2741	0.6381	0.2741	284
205	KLRB1	Killer cell lectin-like receptor subfamily B member 1	-0.00 (0.37)	0.03 (0.39)	0.6347	0.8232	0.6347	248
206	KLRD1	Natural killer cells antigen CD94	-0.06 (0.56)	-0.01 (0.52)	0.6221	0.8121	0.6221	204
207	KRT19	Keratin, type I cytoskeletal 19	-0.00 (0.85)	0.11 (0.72)	0.3415	0.6755	0.3415	280
208	KYNU	Kynureninase	0.01 (0.40)	0.07 (0.51)	0.3834	0.6890	0.3834	114
209	LAIR1	Leukocyte-associated immunoglobulin-like receptor 1	-0.05 (0.34)	0.07 (0.37)	0.0391	0.2308	0.0391	180
210	LAMA4	Laminin subunit alpha-4	0.04 (0.31)	0.02 (0.32)	0.7675	0.8979	0.7675	306
211	LAMP3	Lysosome-associated membrane glycoprotein 3	0.02 (0.58)	0.09 (0.51)	0.3744	0.6890	0.3744	350
212	LAP3	Cytosol aminopeptidase	-0.16 (0.92)	-0.27 (0.93)	0.4529	0.7279	0.4529	321
213	LAT	Linker for activation of T-cells family member 1	-0.47 (1.53)	-0.57 (1.53)	0.6949	0.8669	0.6949	206
214	LGALS4	Galectin-4	-0.02 (0.46)	-0.01 (0.50)	0.8582	0.9325	0.8582	341
215	LGALS9	Galectin-9	-0.06 (0.31)	0.12 (0.42)	0.0026	0.0403	0.0026	73
216	LGMN	Legumain	-0.01 (0.33)	0.03 (0.32)	0.4714	0.7309	0.4714	51
217	LHPP	Phospholysine phosphohistidine inorganic pyrophosphate phosphatase	-0.18 (0.75)	0.00 (0.76)	0.1156	0.4450	0.1156	37
218	LIFR	Leukemia inhibitory factor receptor	0.00 (0.30)	0.01 (0.30)	0.8564	0.9325	0.8564	269
219	LILRB4	Leukocyte immunoglobulin-like receptor subfamily B member 4	-0.12 (0.38)	0.11 (0.54)	0.0018	0.0329	0.0018	12
220	LRRN1	Leucine-rich repeat neuronal protein 1	-0.02 (0.40)	-0.06 (0.41)	0.6171	0.8121	0.6171	349
221	LSP1	Lymphocyte-specific protein 1	-0.10 (0.43)	0.11 (0.55)	0.0069	0.0699	0.0069	75
222	LTBR	Tumor necrosis factor receptor superfamily member 3	-0.08 (0.25)	0.06 (0.29)	0.0012	0.0246	0.0012	28
223	LTO1	Protein LTO1 homolog	-0.04 (0.71)	0.12 (0.88)	0.1948	0.5856	0.1948	256
224	LY6D	Lymphocyte antigen 6D	0.05 (0.38)	0.03 (0.44)	0.7725	0.8979	0.7725	125
225	LY75	Lymphocyte antigen 75	0.01 (0.43)	-0.02 (0.36)	0.5982	0.8021	0.5982	322
226	LY9	T-lymphocyte surface antigen Ly-9	-0.01 (0.31)	0.01 (0.29)	0.6903	0.8641	0.6903	227
227	MANF	Mesencephalic astrocyte-derived neurotrophic factor	-0.99 (2.46)	-1.37 (2.46)	0.3188	0.6635	0.3188	101
228	MAP2K6	Dual specificity mitogen-activated protein kinase kinase 6	-0.49 (1.87)	-0.93 (1.91)	0.1399	0.4960	0.1399	54
229	MAPK9	Mitogen-activated protein kinase 9	-0.02 (0.36)	0.04 (0.48)	0.3514	0.6800	0.3514	65
230	MATN2	Matrilin-2	-0.03 (0.23)	-0.02 (0.22)	0.7900	0.9075	0.79	319
231	MEGF10	Multiple epidermal growth factor-like domains protein 10	0.07 (0.41)	-0.07 (0.47)	0.0400	0.2308	0.04	155
232	MEPE	Matrix extracellular phosphoglycoprotein	0.03 (0.22)	-0.04 (0.23)	0.0425	0.2406	0.0425	42
233	MERTK	Tyrosine-protein kinase Mer	-0.07 (0.29)	0.04 (0.32)	0.0192	0.1378	0.0192	59
234	METAP1D	Methionine aminopeptidase 1D, mitochondrial	-0.31 (1.41)	-0.53 (1.39)	0.3161	0.6635	0.3161	273
235	MGMT	Methylated-DNA–protein-cysteine methyltransferase	-0.65 (2.19)	-1.17 (2.44)	0.1515	0.5215	0.1515	263
236	MICB-MICA		-0.82 (2.22)	-0.26 (1.76)	0.0823	0.3832	0.0823	83
237	MILR1	Allergin-1	0.04 (0.68)	0.07 (0.57)	0.7311	0.8904	0.7311	358
238	MLN	Promotilin	-0.10 (1.20)	0.11 (1.00)	0.2373	0.6197	0.2373	299
239	MMP1	Interstitial collagenase	0.06 (1.01)	-0.02 (1.01)	0.5893	0.7955	0.5893	226
240	MMP10	Stromelysin-2	0.07 (0.51)	-0.00 (0.51)	0.3774	0.6890	0.3774	186
241	MPIG6B	Megakaryocyte and platelet inhibitory receptor G6b	-0.75 (1.82)	-1.00 (1.81)	0.3757	0.6890	0.3757	31
242	MVK	Mevalonate kinase	-0.13 (1.04)	-0.16 (0.98)	0.8621	0.9325	0.8621	272
243	MYO9B	Unconventional myosin-IXb	-0.04 (1.70)	-0.54 (1.62)	0.0593	0.3087	0.0593	19
244	MZB1	Marginal zone B- and B1-cell-specific protein	-0.10 (0.45)	0.10 (0.52)	0.0091	0.0812	0.0091	154
245	NBN	Nibrin	-0.03 (0.57)	0.14 (0.81)	0.1170	0.4455	0.117	339
246	NCF2	Neutrophil cytosol factor 2	-0.18 (0.55)	0.12 (0.69)	0.0018	0.0329	0.0018	15
247	NCK2	Cytoplasmic protein NCK2	-0.46 (1.71)	-0.78 (1.86)	0.2512	0.6197	0.2512	137
248	NCLN	BOS complex subunit NCLN	0.40 (1.83)	0.20 (1.14)	0.3976	0.6910	0.3976	275
249	NCR1	Natural cytotoxicity triggering receptor 1	-0.15 (0.41)	0.07 (0.39)	0.0006	0.0171	0.0006	11
250	NELL2	Protein kinase C-binding protein NELL2	-0.02 (0.32)	0.01 (0.30)	0.5896	0.7955	0.5896	300
251	NFASC	Neurofascin	0.01 (0.29)	-0.03 (0.29)	0.3826	0.6890	0.3826	309
252	NFATC1	Nuclear factor of activated T-cells, cytoplasmic 1	-0.36 (1.81)	-0.67 (1.81)	0.2729	0.6381	0.2729	158
253	NFATC3	Nuclear factor of activated T-cells, cytoplasmic 3	0.05 (0.75)	0.10 (0.84)	0.7043	0.8725	0.7043	355
254	NME3	Nucleoside diphosphate kinase 3	0.03 (0.32)	-0.02 (0.22)	0.2459	0.6197	0.2459	305
255	NPPC	C-type natriuretic peptide	-0.03 (0.45)	0.08 (0.53)	0.1259	0.4554	0.1259	344
256	NRTN	Neurturin	-0.04 (0.95)	0.11 (0.91)	0.3101	0.6611	0.3101	332
257	NT5C3A	Cytosolic 5′-nucleotidase 3A	-0.91 (2.02)	-1.05 (2.12)	0.6764	0.8527	0.6764	52
258	NTF3	Neurotrophin-3	0.02 (0.34)	-0.02 (0.41)	0.4415	0.7184	0.4415	128
259	NUB1	NEDD8 ultimate buster 1	-0.43 (1.70)	-0.69 (1.61)	0.3102	0.6611	0.3102	163
260	NUDC	Nuclear migration protein nudC	-0.39 (1.16)	-0.58 (1.24)	0.3102	0.6611	0.3102	170
261	OMD	Osteomodulin	0.04 (0.42)	-0.10 (0.39)	0.0237	0.1598	0.0237	16
262	OSCAR	Osteoclast-associated immunoglobulin-like receptor	-0.11 (0.34)	0.02 (0.34)	0.0181	0.1378	0.0181	286
263	OSM	Oncostatin-M	-0.39 (1.00)	0.36 (1.10)	9.1e-06	0.0019	9.1e-06	2
264	PADI2	Protein-arginine deiminase type-2	-0.10 (1.16)	-0.03 (1.39)	0.7378	0.8923	0.7378	285
265	PAPPA	Pappalysin-1	0.04 (0.94)	0.22 (1.10)	0.2697	0.6381	0.2697	233
266	PARP1	Poly [ADP-ribose] polymerase 1	0.07 (0.58)	0.05 (0.44)	0.7713	0.8979	0.7713	156
267	PCDH1	Protocadherin-1	-0.01 (0.10)	0.01 (0.11)	0.2179	0.6047	0.2179	91
268	PDGFB	Platelet-derived growth factor subunit B	-0.20 (1.15)	-0.20 (1.21)	0.9841	0.9925	0.9841	216
269	PDLIM7	PDZ and LIM domain protein 7	-0.58 (2.26)	-0.95 (2.36)	0.3065	0.6611	0.3065	93
270	PGF	Placenta growth factor	-0.02 (0.30)	0.05 (0.21)	0.0760	0.3726	0.076	98
271	PIK3AP1	Phosphoinositide 3-kinase adapter protein 1	-0.17 (1.19)	-0.14 (1.12)	0.8932	0.9489	0.8932	210
272	PKLR	Pyruvate kinase PKLR	-0.18 (0.55)	0.18 (0.62)	0.0001	0.0099	0.0001	6
273	PLA2G4A	Cytosolic phospholipase A2	-0.51 (1.64)	-0.78 (1.70)	0.2988	0.6611	0.2988	167
274	PLAUR	Urokinase plasminogen activator surface receptor	-0.06 (0.26)	0.06 (0.27)	0.0053	0.0598	0.0053	61
275	PLXNA4	Plexin-A4	-0.35 (1.50)	-0.63 (1.37)	0.2175	0.6047	0.2175	43
276	PNLIPRP2	Pancreatic lipase-related protein 2	-2.13 (3.70)	-2.42 (3.78)	0.6203	0.8121	0.6203	187
277	PNPT1	Polyribonucleotide nucleotidyltransferase 1, mitochondrial	0.07 (0.84)	0.04 (0.94)	0.8094	0.9075	0.8094	111
278	PON3	Serum paraoxonase/lactonase 3	0.03 (0.20)	-0.06 (0.26)	0.0108	0.0898	0.0108	63
279	PPP1R9B	Neurabin-2	-0.00 (1.19)	-0.24 (1.29)	0.2269	0.6154	0.2269	173
280	PRDX3	Thioredoxin-dependent peroxide reductase, mitochondrial	-0.06 (1.21)	-0.09 (1.12)	0.8616	0.9325	0.8616	195
281	PRDX5	Peroxiredoxin-5, mitochondrial	-0.72 (1.66)	-0.91 (1.67)	0.4680	0.7309	0.468	147
282	PREB	Prolactin regulatory element-binding protein	0.08 (0.65)	0.05 (0.37)	0.7288	0.8904	0.7288	184
283	PRELP	Prolargin	-0.00 (0.23)	-0.00 (0.21)	0.9579	0.9770	0.9579	115
284	PRKAB1	5′-AMP-activated protein kinase subunit beta-1	-0.11 (1.01)	-0.27 (1.02)	0.3385	0.6733	0.3385	82
285	PRKCQ	Protein kinase C theta type	0.08 (0.54)	0.05 (0.59)	0.7644	0.8979	0.7644	320
286	PROK1	Prokineticin-1	-0.01 (1.02)	0.20 (0.96)	0.1848	0.5790	0.1848	105
287	PRSS8	Prostasin	-0.08 (0.44)	0.10 (0.42)	0.0080	0.0752	0.008	45
288	PSIP1	PC4 and SFRS1-interacting protein	-0.07 (0.70)	-0.01 (0.93)	0.6141	0.8121	0.6141	179
289	PSMG3	Proteasome assembly chaperone 3	-0.21 (0.66)	0.03 (0.74)	0.0292	0.1866	0.0292	7
290	PSPN	Persephin	0.01 (1.43)	0.17 (1.65)	0.5180	0.7392	0.518	301
291	PTH1R	Parathyroid hormone/parathyroid hormone-related peptide receptor	0.02 (0.39)	0.07 (0.42)	0.4312	0.7118	0.4312	276
292	PTPN6	Tyrosine-protein phosphatase non-receptor type 6	-0.76 (1.64)	-1.04 (1.77)	0.2936	0.6611	0.2936	193
293	PTX3	Pentraxin-related protein PTX3	-0.10 (0.41)	0.00 (0.40)	0.1272	0.4554	0.1272	354
294	RAB37	Ras-related protein Rab-37	-0.58 (1.54)	-0.88 (1.94)	0.2574	0.6197	0.2574	142
295	RABGAP1L	Rab GTPase-activating protein 1-like	-0.14 (1.15)	-0.28 (1.27)	0.4555	0.7279	0.4555	122
296	REG4	Regenerating islet-derived protein 4	0.01 (0.46)	0.03 (0.45)	0.7691	0.8979	0.7691	356
297	RGS8	Regulator of G-protein signaling 8	0.28 (0.96)	0.36 (0.99)	0.6174	0.8121	0.6174	214
298	ROBO1	Roundabout homolog 1	-0.00 (0.23)	0.02 (0.28)	0.5173	0.7392	0.5173	357
299	SAMD9L	Sterile alpha motif domain-containing protein 9-like	-0.43 (1.42)	-0.63 (1.47)	0.3619	0.6819	0.3619	243
300	SCG3	Secretogranin-3	-0.02 (0.29)	-0.03 (0.35)	0.8308	0.9210	0.8308	347
301	SCGB1A1	Uteroglobin	-0.06 (0.54)	-0.07 (0.60)	0.9284	0.9652	0.9284	198
302	SCGB3A2	Secretoglobin family 3A member 2	0.26 (0.82)	-0.20 (0.72)	0.0002	0.0116	0.0002	13
303	SCGN	Secretagogin	0.00 (0.51)	-0.00 (0.47)	0.9449	0.9728	0.9449	118
304	SCRN1	Secernin-1	-0.13 (0.91)	-0.11 (1.13)	0.9167	0.9624	0.9167	57
305	SELPLG	P-selectin glycoprotein ligand 1	-0.03 (0.24)	0.01 (0.21)	0.2206	0.6074	0.2206	68
306	SERPINB8	Serpin B8	-0.05 (0.44)	0.08 (0.46)	0.0817	0.3832	0.0817	95
307	SH2D1A	SH2 domain-containing protein 1A	0.11 (0.79)	0.01 (0.89)	0.4259	0.7118	0.4259	294
308	SHMT1	Serine hydroxymethyltransferase, cytosolic	-0.16 (1.28)	-0.06 (1.32)	0.6427	0.8276	0.6427	166
309	SIGLEC1	Sialoadhesin	-0.01 (0.44)	0.04 (0.42)	0.4147	0.7059	0.4147	325
310	SIGLEC10	Sialic acid-binding Ig-like lectin 10	-0.12 (0.37)	0.04 (0.30)	0.0044	0.0571	0.0044	71
311	SIRPB1	Signal-regulatory protein beta-1	-0.06 (0.44)	0.06 (0.53)	0.0913	0.4015	0.0913	222
312	SIT1	Signaling threshold-regulating transmembrane adapter 1	-0.08 (0.68)	-0.01 (0.75)	0.5157	0.7392	0.5157	246
313	SKAP2	Src kinase-associated phosphoprotein 2	-0.38 (2.08)	-0.81 (2.06)	0.1872	0.5790	0.1872	49
314	SLAMF1	Signaling lymphocytic activation molecule	-0.03 (0.58)	-0.07 (0.51)	0.6893	0.8641	0.6893	331
315	SLAMF7	SLAM family member 7	-0.13 (0.66)	0.07 (0.68)	0.0544	0.2953	0.0544	335
316	SLC39A5	Zinc transporter ZIP5	-0.14 (0.59)	0.08 (0.58)	0.0187	0.1378	0.0187	116
317	SMOC2	SPARC-related modular calcium-binding protein 2	-0.01 (0.34)	-0.00 (0.33)	0.8757	0.9391	0.8757	293
318	SMPDL3A	Cyclic GMP-AMP phosphodiesterase SMPDL3A	-0.00 (0.89)	-0.06 (0.68)	0.6484	0.8290	0.6484	117
319	SPINK4	Serine protease inhibitor Kazal-type 4	0.13 (0.80)	0.13 (0.80)	0.9565	0.9770	0.9565	194
320	SPINT2	Kunitz-type protease inhibitor 2	0.01 (0.32)	-0.04 (0.51)	0.4602	0.7289	0.4602	106
321	SPON1	Spondin-1	-0.02 (0.32)	-0.03 (0.29)	0.9456	0.9728	0.9456	162
322	SPRY2	Protein sprouty homolog 2	-0.32 (1.64)	-0.57 (1.66)	0.3363	0.6733	0.3363	185
323	SRPK2	SRSF protein kinase 2	0.06 (0.95)	-0.04 (1.02)	0.5200	0.7392	0.52	104
324	STX8	Syntaxin-8	0.11 (0.94)	-0.20 (0.93)	0.0319	0.2002	0.0319	24
325	SULT2A1	Sulfotransferase 2A1	-0.09 (0.75)	0.12 (0.62)	0.0562	0.3004	0.0562	110
326	TANK	TRAF family member-associated NF-kappa-B activator	-0.14 (1.32)	-0.28 (1.14)	0.4903	0.7314	0.4903	192
327	TBC1D5	TBC1 domain family member 5	0.08 (1.49)	-0.54 (2.01)	0.0233	0.1598	0.0233	20
328	TFF2	Trefoil factor 2	0.09 (0.61)	0.07 (0.63)	0.8470	0.9325	0.847	270
329	TGFA	Protransforming growth factor alpha	-0.08 (0.29)	0.08 (0.33)	0.0011	0.0246	0.0011	33
330	TGFB1	Transforming growth factor beta-1 proprotein	-0.03 (0.43)	0.01 (0.42)	0.5553	0.7705	0.5553	253
331	TIMP3	Metalloproteinase inhibitor 3	-0.08 (1.01)	0.20 (1.10)	0.0961	0.4048	0.0961	136
332	TLR3	Toll-like receptor 3	-0.04 (0.75)	-0.20 (0.79)	0.2014	0.5905	0.2014	86
333	TNF	Tumor necrosis factor	-0.05 (0.37)	0.06 (0.47)	0.1044	0.4198	0.1044	342
334	TNFAIP8	Tumor necrosis factor alpha-induced protein 8	0.05 (1.16)	0.01 (0.93)	0.8111	0.9075	0.8111	278
335	TNFRSF11A	Tumor necrosis factor receptor superfamily member 11A	-0.02 (0.38)	0.05 (0.43)	0.2573	0.6197	0.2573	217
336	TNFRSF11B	Tumor necrosis factor receptor superfamily member 11B	-0.09 (0.30)	0.07 (0.33)	0.0017	0.0329	0.0017	22
337	TNFRSF13B	Tumor necrosis factor receptor superfamily member 13B	-0.03 (0.33)	0.04 (0.35)	0.1760	0.5626	0.176	265
338	TNFRSF13C	Tumor necrosis factor receptor superfamily member 13C	-0.10 (0.59)	0.05 (0.50)	0.0835	0.3832	0.0835	244
339	TNFRSF14	Tumor necrosis factor receptor superfamily member 14	-0.02 (0.28)	0.02 (0.38)	0.5074	0.7392	0.5074	144
340	TNFRSF4	Tumor necrosis factor receptor superfamily member 4	-0.03 (0.40)	0.05 (0.37)	0.1934	0.5856	0.1934	241
341	TNFSF10	Tumor necrosis factor ligand superfamily member 10	-0.08 (0.32)	-0.02 (0.32)	0.2064	0.5917	0.2064	267
342	TNFSF11	Tumor necrosis factor ligand superfamily member 11	0.06 (0.72)	-0.04 (0.68)	0.3682	0.6865	0.3682	129
343	TNFSF12	Tumor necrosis factor ligand superfamily member 12	-0.05 (0.36)	-0.00 (0.33)	0.4050	0.6970	0.405	208
344	TNFSF13	Tumor necrosis factor ligand superfamily member 13	-0.01 (0.35)	-0.03 (0.31)	0.7919	0.9075	0.7919	295
345	TPP1	Tripeptidyl-peptidase 1	-0.08 (0.37)	0.09 (0.46)	0.0070	0.0699	0.007	53
346	TPSAB1	Tryptase alpha/beta-1	-0.00 (0.56)	0.04 (0.52)	0.6566	0.8365	0.6566	318
347	TPT1	Translationally-controlled tumor protein	-0.08 (1.93)	0.04 (2.06)	0.7068	0.8725	0.7068	250
348	TRAF2	TNF receptor-associated factor 2	-0.26 (1.30)	-0.37 (1.16)	0.5911	0.7955	0.5911	120
349	TREM2	Triggering receptor expressed on myeloid cells 2	-0.06 (0.63)	0.00 (0.64)	0.5168	0.7392	0.5168	219
350	TRIM21	E3 ubiquitin-protein ligase TRIM21	-0.20 (0.99)	-0.05 (1.31)	0.3837	0.6890	0.3837	30
351	TRIM5	Tripartite motif-containing protein 5	-0.32 (1.56)	-0.68 (1.68)	0.1543	0.5235	0.1543	140
352	VASH1	Tubulinyl-Tyr carboxypeptidase 1	-0.67 (2.11)	-1.10 (2.19)	0.1963	0.5856	0.1963	141
353	VEGFA	Vascular endothelial growth factor A, long form	-0.00 (0.40)	0.19 (0.51)	0.0072	0.0699	0.0072	40
354	VEGFD	Vascular endothelial growth factor D	0.07 (0.38)	-0.09 (0.50)	0.0151	0.1198	0.0151	70
355	WAS	Actin nucleation-promoting factor WAS	0.37 (1.42)	0.04 (1.21)	0.1153	0.4450	0.1153	77
356	WFIKKN2	WAP, Kazal, immunoglobulin, Kunitz and NTR domain-containing protein 2	-0.01 (0.42)	-0.05 (0.42)	0.5114	0.7392	0.5114	160
357	WNT9A	Protein Wnt-9a	-0.03 (0.41)	-0.03 (0.41)	0.9683	0.9839	0.9683	138
358	YTHDF3	YTH domain-containing family protein 3	-0.44 (1.42)	-0.60 (1.52)	0.4865	0.7314	0.4865	189
