# Supplementary material for: Plasma proteomic profile reveals persistent immune activation in post-acute sequelae of SARS-CoV-2 infection
Source: Front Immunol. 2026 Feb 23;17:1775044. doi: 10.3389/fimmu.2026.1775044 (PMC12968220; doi:10.3389/fimmu.2026.1775044)
Supplement: Supplementary file 5 [file Table3.xlsx]

## Sheet: Sheet1
	Coeff (95% CI)	P-value	Padj
AMN	0.06 (0.03, 0.09)	1.3e-05	8.2e-05
ANGPTL2	0.04 (0.02, 0.05)	0.0001	0.0005
CCL22	0.03 (0.01, 0.04)	0.0062	0.0135
CD83	0.01 (-0.00, 0.03)	0.1024	0.1479
CLEC4A	0.01 (-0.01, 0.02)	0.4137	0.5122
CLEC4D	0.04 (0.01, 0.06)	0.0041	0.0107
CSF1	0.01 (0.00, 0.02)	0.0387	0.0629
CSF3	0.03 (0.01, 0.04)	0.0088	0.0176
CST7	0.05 (0.01, 0.09)	0.0267	0.0462
EPHA1	0.02 (0.01, 0.03)	0.0012	0.0040
HLA-DRA	0.01 (-0.02, 0.03)	0.6437	0.6974
IL12B	0.03 (0.01, 0.05)	0.0142	0.0263
IL1RN	0.08 (0.06, 0.11)	1.3e-08	3.4e-07
IL2	-0.01 (-0.05, 0.03)	0.5992	0.6788
IL6	0.07 (0.04, 0.10)	6.5e-06	5.6e-05
ITGA11	-0.00 (-0.02, 0.02)	0.9949	0.9949
LGALS9	0.04 (0.02, 0.05)	5.6e-07	7.3e-06
LILRB4	0.04 (0.02, 0.06)	8.1e-05	0.0004
LTBR	0.00 (-0.01, 0.01)	0.6004	0.6788
NCF2	0.04 (0.01, 0.06)	0.0032	0.0092
NCR1	0.01 (-0.01, 0.02)	0.2276	0.3115
OSM	0.06 (0.02, 0.10)	0.0052	0.0122
PKLR	0.02 (-0.00, 0.04)	0.0786	0.1202
SCGB3A2	-0.05 (-0.08, -0.03)	8.0e-05	0.0004
TGFA	-0.01 (-0.02, 0.01)	0.3983	0.5122
TNFRSF11B	0.00 (-0.01, 0.01)	0.7673	0.7980
Association between BMI and DEPs.
Linear regression with biomarker as dependent variable and BMI as explanatory variable.
Coefficients indicates change in biomarker’s NPX value per increase of one unit in the BMI.
Since the biomarkers (Olink NPX values) are log2 transformed an increase of one unit corresponds to a doubling of the
biomarker on its original scale. P-values were adjusted using Benjamini-Hochberg correction method.
