# Supplementary material for: Plasma proteomic profile reveals persistent immune activation in post-acute sequelae of SARS-CoV-2 infection
Source: Front Immunol. 2026 Feb 23;17:1775044. doi: 10.3389/fimmu.2026.1775044 (PMC12968220; doi:10.3389/fimmu.2026.1775044)
Supplement: Supplementary file 6 [file Table4.xlsx]

## Sheet: Sheet 1
Protein	Omicron	Other variants	P-value	P-adjusted	Numerical - P-adjusted
AMN	0.06 (0.69)	0.28 (0.76)	0.1962	0.4563	0.4563
ANGPTL2	-0.04 (0.58)	0.14 (0.48)	0.2106	0.4563	0.4563
CCL22	0.13 (0.53)	0.16 (0.47)	0.7772	0.8930	0.893
CD83	0.15 (0.43)	0.03 (0.36)	0.2785	0.5172	0.5172
CLEC4A	-0.25 (0.41)	-0.12 (0.37)	0.1686	0.4563	0.4563
CLEC4D	-0.12 (0.78)	0.20 (0.66)	0.0857	0.4415	0.4415
CSF1	0.05 (0.32)	0.06 (0.26)	0.8930	0.8930	0.893
CSF3	-0.01 (0.37)	0.17 (0.53)	0.0925	0.4415	0.4415
CST7	0.15 (1.42)	0.41 (1.01)	0.4343	0.7529	0.7529
EPHA1	0.08 (0.29)	0.04 (0.34)	0.6540	0.8930	0.893
HLA-DRA	0.09 (0.56)	0.15 (0.70)	0.6536	0.8930	0.893
IL12B	0.20 (0.57)	0.17 (0.68)	0.8285	0.8930	0.893
IL1RN	0.36 (0.73)	0.44 (0.84)	0.6508	0.8930	0.893
IL2	0.22 (1.19)	0.15 (1.06)	0.8092	0.8930	0.893
IL6	0.29 (0.80)	0.26 (0.91)	0.8828	0.8930	0.893
ITGA11	-0.29 (0.39)	-0.07 (0.40)	0.0229	0.3954	0.3954
LGALS9	0.13 (0.37)	0.12 (0.44)	0.8740	0.8930	0.893
LILRB4	0.21 (0.44)	0.08 (0.56)	0.2470	0.4940	0.494
LTBR	0.05 (0.30)	0.06 (0.29)	0.8583	0.8930	0.893
NCF2	-0.07 (0.71)	0.18 (0.68)	0.1518	0.4563	0.4563
NCR1	-0.04 (0.40)	0.11 (0.38)	0.1374	0.4563	0.4563
OSM	-0.13 (1.31)	0.51 (0.98)	0.0438	0.3954	0.3954
PKLR	-0.02 (0.67)	0.24 (0.59)	0.1019	0.4415	0.4415
SCGB3A2	-0.18 (0.51)	-0.21 (0.78)	0.8547	0.8930	0.893
TGFA	0.00 (0.32)	0.11 (0.33)	0.1971	0.4563	0.4563
TNFRSF11B	-0.06 (0.33)	0.11 (0.33)	0.0456	0.3954	0.3954
T-test comparing patients with omicron vs other variants. There were 22 patients with omicron
and 70 patients with other variants in the analysis. Only 26 biomarkers that were significantly different
between patients and controls are analysed. P-values were adjusted using Benjamini-Hochberg
correction method (controlling for false discovery rate)
x (s) represents mean (SD).
