# Supplementary material for: Plasma proteomic profile reveals persistent immune activation in post-acute sequelae of SARS-CoV-2 infection
Source: Front Immunol. 2026 Feb 23;17:1775044. doi: 10.3389/fimmu.2026.1775044 (PMC12968220; doi:10.3389/fimmu.2026.1775044)
Supplement: Supplementary file 7 [file Table5.xlsx]

## Sheet: Sheet 1
	Coeff (95% CI)	P-value	P-adjusted	Numerical - P-value
AMN	-0.01 (-0.16, 0.14)	0.8763	0.9834	0.8763
ANGPTL2	0.11 (0.01, 0.21)	0.0283	0.3263	0.0283
CCL22	-0.05 (-0.15, 0.05)	0.3311	0.8608	0.3311
CD83	-0.05 (-0.13, 0.02)	0.1567	0.7995	0.1567
CLEC4A	0.05 (-0.02, 0.13)	0.1845	0.7995	0.1845
CLEC4D	-0.05 (-0.19, 0.09)	0.4570	0.9834	0.457
CSF1	-0.02 (-0.07, 0.04)	0.5271	0.9834	0.5271
CSF3	0.05 (-0.06, 0.15)	0.3773	0.8919	0.3773
CST7	-0.00 (-0.23, 0.22)	0.9764	0.9834	0.9764
EPHA1	0.00 (-0.07, 0.07)	0.9679	0.9834	0.9679
HLA-DRA	-0.01 (-0.14, 0.13)	0.9297	0.9834	0.9297
IL12B	-0.11 (-0.24, 0.02)	0.0835	0.5426	0.0835
IL1RN	-0.04 (-0.20, 0.13)	0.6466	0.9834	0.6466
IL2	-0.02 (-0.24, 0.20)	0.8324	0.9834	0.8324
IL6	0.04 (-0.14, 0.21)	0.6905	0.9834	0.6905
ITGA11	-0.01 (-0.09, 0.07)	0.8082	0.9834	0.8082
LGALS9	0.05 (-0.03, 0.14)	0.2175	0.8077	0.2175
LILRB4	0.01 (-0.10, 0.12)	0.8304	0.9834	0.8304
LTBR	-0.01 (-0.07, 0.05)	0.7531	0.9834	0.7531
NCF2	-0.08 (-0.22, 0.06)	0.2542	0.8261	0.2542
NCR1	-0.01 (-0.09, 0.07)	0.8146	0.9834	0.8146
OSM	-0.11 (-0.33, 0.11)	0.3103	0.8608	0.3103
PKLR	0.02 (-0.11, 0.14)	0.7714	0.9834	0.7714
SCGB3A2	0.15 (0.01, 0.29)	0.0377	0.3263	0.0377
TGFA	-0.00 (-0.07, 0.07)	0.9834	0.9834	0.9834
TNFRSF11B	0.09 (0.02, 0.15)	0.0106	0.2761	0.0106
DEPs and age.
Linear regression with DEPs as dependent variable and Age (in 10y) as explanatory variable.
There were 92 patients in the analysis. Only 26 biomarkers that were significantly different between patients and controls are analysed.
Coefficients indicates change in biomarker’s NPX value per increase of one unit in the Age (in 10y).
Since the biomarkers (Olink NPX values) are log2 transformed an increase of one unit corresponds to
a doubling of the biomarker on its original scale. P-values were adjusted using Benjamini-Hochberg
correction method (controlling for false discovery rate).
